# Supplementary material for: Mapping of susceptible variants for cold medicine-related Stevens–Johnson syndrome by whole-genome resequencing
Source: NPJ Genom Med. 2021 Feb 11;6:9. doi: 10.1038/s41525-021-00171-2 (PMC7878485; doi:10.1038/s41525-021-00171-2)
Supplement: Supplementary file 2 — Supplementary Data [file 41525_2021_171_MOESM2_ESM.xlsx]

## Sheet: Supplementary Data 1
chromosome	SNP id	position(hg19)	effect allele	non effect allele	allele frequency (effect allele)	chi-squared statistics	p value	odds ratio	Type of varaint
1	rs1371146120	142537624	A	AGT	0.1466	32.64	1.108e-08	3.692	INDEL
2	rs1352859243	182109513	C	CAA	0.02632	26.83	2.225e-07	0.1628	INDEL
3	rs1263106470	54025319	C	CAT	0.1504	29.38	5.951e-08	3.346	INDEL
3	rs575179777	114261344	A	G	0.06767	25.29	4.935e-07	5.995	SNP
3	rs1472485104	151602790	C	A	0.03008	27.13	1.903e-07	0.1764	SNP
6	rs559891601	15024677	C	CTT	0.02256	25.47	4.502e-07	0.1523	INDEL
6	rs1233379	29603600	A	G	0.3158	26.88	2.161e-07	2.275	SNP
6	rs1233377	29605387	T	C	0.4173	41.77	1.026e-10	2.592	SNP
6	rs1233376	29605489	T	C	0.4211	43.25	4.806e-11	2.632	SNP
6	rs1233375	29608557	T	C	0.4173	41.77	1.026e-10	2.592	SNP
6	rs1233373	29609063	T	C	0.4173	41.77	1.026e-10	2.592	SNP
6	rs29232	29611431	C	T	0.4436	29.99	4.345e-08	2.205	SNP
6	rs439812	29616607	C	T	0.4173	41.77	1.026e-10	2.592	SNP
6	rs142659931	29617232	A	G	0.218	53.28	2.893e-13	4.12	SNP
6	rs60330520	29623519	GA	G	0.218	53.28	2.893e-13	4.12	INDEL
6	rs2252711	29626321	C	T	0.4173	41.77	1.026e-10	2.592	SNP
6	rs2256266	29632318	T	C	0.4211	42.07	8.823e-11	2.595	SNP
6	rs148320685	29633555	C	A	0.218	53.28	2.893e-13	4.12	SNP
6	rs2857766	29634003	C	G	0.4211	42.07	8.823e-11	2.595	SNP
6	rs1318631	29635508	A	G	0.4211	41.48	1.19e-10	2.577	SNP
6	rs17369215	29647715	T	C	0.4211	42.07	8.823e-11	2.595	SNP
6	rs17435027	29650131	G	A	0.4211	42.07	8.823e-11	2.595	SNP
6	rs9278242	29654333	AAAATC	A	0.5902	25.29	4.921e-07	2.04	INDEL
6	rs2747449	29654415	C	A	0.5902	25.29	4.921e-07	2.04	SNP
6	rs4959123	29654570	A	T	0.4211	42.07	8.823e-11	2.595	SNP
6	rs191726448	29655171	A	T	0.2143	52.37	4.602e-13	4.112	SNP
6	rs117876854	29655172	G	A	0.2143	52.37	4.602e-13	4.112	SNP
6	rs186257685	29656614	A	C	0.07895	28.98	7.299e-08	5.886	SNP
6	rs3117317	29659133	A	C	0.5902	25.29	4.921e-07	2.04	SNP
6	rs11415379	29659673	A	AT	0.5902	25.29	4.921e-07	2.04	INDEL
6	rs427236	29660077	T	C	0.5902	25.29	4.921e-07	2.04	SNP
6	rs3131893	29660674	G	C	0.5902	25.29	4.921e-07	2.04	SNP
6	rs2394658	29661355	G	C	0.5902	25.29	4.921e-07	2.04	SNP
6	rs2894113	29661456	A	T	0.5902	24.94	5.9e-07	2.03	SNP
6	rs3116810	29661894	A	G	0.5902	24.94	5.9e-07	2.03	SNP
6	rs3116809	29661943	A	G	0.5902	25.29	4.921e-07	2.04	SNP
6	rs34386623	29662190	C	CAT	0.5902	25.29	4.921e-07	2.04	INDEL
6	rs3094736	29662374	T	A	0.5902	25.29	4.921e-07	2.04	SNP
6	rs3116808	29662913	A	G	0.5902	25.29	4.921e-07	2.04	SNP
6	rs3129091	29663407	C	T	0.5902	24.94	5.9e-07	2.03	SNP
6	rs116941754	29664096	T	C	0.218	53.28	2.893e-13	4.12	SNP
6	rs3116807	29664177	A	G	0.6053	27.89	1.286e-07	2.119	SNP
6	rs3131885	29664648	T	A	0.5902	24.94	5.9e-07	2.03	SNP
6	rs9258051	29665228	A	G	0.594	26.38	2.81e-07	2.072	SNP
6	rs34912326	29665319	T	C	0.4211	42.07	8.823e-11	2.595	SNP
6	rs4713233	29667479	T	C	0.4211	41.48	1.19e-10	2.577	SNP
6	rs12661228	29670366	T	C	0.4211	42.07	8.823e-11	2.595	SNP
6	rs12661266	29670443	A	G	0.4211	42.07	8.823e-11	2.595	SNP
6	rs34387568	29671093	A	G	0.4211	42.07	8.823e-11	2.595	SNP
6	rs35471702	29671770	A	C	0.4211	42.07	8.823e-11	2.595	SNP
6	rs3871468	29677641	C	T	0.4211	42.07	8.823e-11	2.595	SNP
6	rs116432977	29684250	C	T	0.218	53.28	2.893e-13	4.12	SNP
6	rs17875376	29690056	T	C	0.4774	46.32	1.006e-11	2.656	SNP
6	rs2076180	29691752	T	C	0.218	54.54	1.52e-13	4.204	SNP
6	rs2076179	29691772	C	T	0.5489	24.2	8.677e-07	2.002	SNP
6	rs2076178	29691774	C	A	0.4774	46.32	1.006e-11	2.656	SNP
6	rs60581484	29697314	A	T	0.218	54.54	1.52e-13	4.204	SNP
6	rs59906331	29697315	T	A	0.218	54.54	1.52e-13	4.204	SNP
6	rs4713237	29697681	G	T	0.4774	46.32	1.006e-11	2.656	SNP
6	rs7754067	29700519	T	C	0.4774	46.32	1.006e-11	2.656	SNP
6	rs2523397	29700840	A	C	0.5639	26.33	2.879e-07	2.064	SNP
6	rs2523396	29701308	C	T	0.5639	26.33	2.879e-07	2.064	SNP
6	rs2735052	29701564	A	G	0.5639	26.33	2.879e-07	2.064	SNP
6	rs2523395	29702510	A	G	0.5639	26.33	2.879e-07	2.064	SNP
6	rs2394160	29703262	G	A	0.5639	26.33	2.879e-07	2.064	SNP
6	rs2743919	29704259	T	A	0.5639	26.33	2.879e-07	2.064	SNP
6	rs2517944	29704547	C	T	0.5639	26.33	2.879e-07	2.064	SNP
6	rs9368609	29704638	T	C	0.4812	47.82	4.661e-12	2.696	SNP
6	rs2844832	29705219	T	C	0.5639	26.33	2.879e-07	2.064	SNP
6	rs2743917	29705405	A	C	0.5639	26.33	2.879e-07	2.064	SNP
6	rs2523393	29705659	G	A	0.5639	26.33	2.879e-07	2.064	SNP
6	rs2523391	29706049	A	G	0.5639	26.33	2.879e-07	2.064	SNP
6	rs2523389	29706128	C	G	0.5639	26.33	2.879e-07	2.064	SNP
6	rs2844831	29706277	C	T	0.5639	26.33	2.879e-07	2.064	SNP
6	rs4713239	29707050	A	G	0.4774	46.32	1.006e-11	2.656	SNP
6	rs2844830	29707546	A	G	0.5639	26.33	2.879e-07	2.064	SNP
6	rs1736905	29707661	A	G	0.5714	26.69	2.389e-07	2.075	SNP
6	rs2523388	29707704	A	G	0.5639	26.33	2.879e-07	2.064	SNP
6	rs71694693	29707943	GTAGT	G	0.5714	26.32	2.887e-07	2.065	INDEL
6	rs2523387	29708090	A	G	0.5639	26.33	2.879e-07	2.064	SNP
6	rs2517940	29708625	T	C	0.5639	26.33	2.879e-07	2.064	SNP
6	rs5875205	29708947	C	CT	0.5639	26.33	2.879e-07	2.064	INDEL
6	rs2743951	29709234	T	C	0.5639	26.33	2.879e-07	2.064	SNP
6	rs4713240	29710726	G	A	0.4812	47.82	4.661e-12	2.696	SNP
6	rs760145	29711362	C	T	0.4962	48.67	3.028e-12	2.708	SNP
6	rs11315966	29712721	C	CA	0.4812	47.82	4.661e-12	2.696	INDEL
6	rs1633090	29713273	T	G	0.3233	25.05	5.586e-07	0.4801	SNP
6	rs2076175	29713370	A	G	0.4774	46.32	1.006e-11	2.656	SNP
6	rs1633089	29713465	T	A	0.4887	47.95	4.374e-12	2.693	SNP
6	rs1633087	29714060	A	G	0.3233	25.05	5.586e-07	0.4801	SNP
6	rs1737086	29714413	A	C	0.3233	25.05	5.586e-07	0.4801	SNP
6	rs1623122	29714965	C	G	0.4887	47.95	4.374e-12	2.693	SNP
6	rs1622228	29715062	C	T	0.4887	47.95	4.374e-12	2.693	SNP
6	rs34260811	29715332	A	C	0.4774	46.32	1.006e-11	2.656	SNP
6	rs1633086	29715762	A	G	0.3233	25.05	5.586e-07	0.4801	SNP
6	rs1633085	29715997	T	A	0.4887	47.95	4.374e-12	2.693	SNP
6	rs1633084	29716300	G	A	0.4887	47.95	4.374e-12	2.693	SNP
6	rs1737085	29716390	T	A	0.4887	47.95	4.374e-12	2.693	SNP
6	rs1633083	29716589	G	C	0.3233	25.05	5.586e-07	0.4801	SNP
6	rs1633082	29716847	T	C	0.3233	25.05	5.586e-07	0.4801	SNP
6	rs1633081	29716901	T	G	0.3233	25.05	5.586e-07	0.4801	SNP
6	rs9278292	29716924	AG	A	0.4887	47.95	4.374e-12	2.693	INDEL
6	rs12665401	29717380	C	T	0.5	33.63	6.672e-09	2.278	SNP
6	rs1737083	29717811	A	G	0.4887	47.95	4.374e-12	2.693	SNP
6	rs1633080	29717826	C	T	0.4887	47.95	4.374e-12	2.693	SNP
6	rs1737082	29717902	G	C	0.3195	26.14	3.17e-07	0.4719	SNP
6	rs733839	29718094	A	G	0.3233	24.72	6.638e-07	0.4824	SNP
6	rs4713242	29718220	A	G	0.4962	50.43	1.235e-12	2.758	SNP
6	rs909729	29718355	A	C	0.4887	47.37	5.871e-12	2.676	SNP
6	rs1610733	29718383	G	A	0.4887	47.37	5.871e-12	2.676	SNP
6	rs1610734	29718401	C	G	0.4887	47.37	5.871e-12	2.676	SNP
6	rs1610736	29718544	C	T	0.4887	47.37	5.871e-12	2.676	SNP
6	rs1610622	29719521	C	T	0.4887	47.37	5.871e-12	2.676	SNP
6	rs909728	29719561	T	C	0.4887	47.37	5.871e-12	2.676	SNP
6	rs4713243	29720961	C	G	0.3308	24.23	8.54e-07	0.4873	SNP
6	rs1610624	29720997	A	G	0.3195	25.8	3.779e-07	0.4741	SNP
6	rs2394164	29721397	C	G	0.4962	50.43	1.235e-12	2.758	SNP
6	rs34175372	29721666	C	CA	0.3233	24.72	6.638e-07	0.4824	INDEL
6	rs1611296	29721738	A	T	0.3233	24.72	6.638e-07	0.4824	SNP
6	rs1737080	29723979	A	G	0.3195	25.8	3.779e-07	0.4741	SNP
6	rs1737078	29724939	T	G	0.3233	24.72	6.638e-07	0.4824	SNP
6	rs1737076	29725321	G	A	0.3233	24.72	6.638e-07	0.4824	SNP
6	rs1625695	29725724	A	T	0.3233	24.72	6.638e-07	0.4824	SNP
6	rs1633059	29726550	T	C	0.3383	33.44	7.348e-09	0.4323	SNP
6	rs16867712	29727954	C	T	0.4774	45.18	1.802e-11	2.623	SNP
6	rs9391660	29730095	G	A	0.4737	45.4	1.608e-11	2.632	SNP
6	rs7759474	29731635	G	C	0.4774	45.18	1.802e-11	2.623	SNP
6	rs7759482	29731687	G	A	0.4774	45.18	1.802e-11	2.623	SNP
6	rs117735748	29731837	G	C	0.2218	54.2	1.815e-13	4.128	SNP
6	rs7755928	29732243	C	T	0.485	40.46	2.012e-10	2.481	SNP
6	rs4544940	29732407	A	G	0.4662	43.58	4.06e-11	2.587	SNP
6	rs2523420	29732813	T	G	0.4624	47.3	6.084e-12	2.7	SNP
6	rs2735049	29733390	T	C	0.4774	51.08	8.872e-13	2.794	SNP
6	rs1737055	29733742	A	G	0.2669	27.98	1.224e-07	0.4454	SNP
6	rs2517931	29733838	A	T	0.4774	51.08	8.872e-13	2.794	SNP
6	rs2735046	29734098	A	G	0.485	51.16	8.507e-13	2.789	SNP
6	rs2523754	29734477	G	A	0.485	51.16	8.507e-13	2.789	SNP
6	rs2523753	29734727	G	A	0.485	51.16	8.507e-13	2.789	SNP
6	rs2844844	29735533	C	T	0.4774	51.08	8.872e-13	2.794	SNP
6	rs1737043	29736047	T	C	0.2669	28.68	8.544e-08	0.4412	SNP
6	rs3094560	29736163	G	A	0.4812	52.67	3.955e-13	2.837	SNP
6	rs11310284	29736169	G	GC	0.4962	55.97	7.35e-14	2.918	INDEL
6	rs2735043	29737074	T	C	0.4774	51.08	8.872e-13	2.794	SNP
6	rs1737033	29737161	G	T	0.2707	27.51	1.565e-07	0.4497	SNP
6	rs2247422	29737162	A	G	0.4774	51.08	8.872e-13	2.794	SNP
6	rs1737030	29737563	A	G	0.2857	24.36	7.999e-07	0.4754	SNP
6	rs2844843	29737677	C	T	0.4774	51.08	8.872e-13	2.794	SNP
6	rs143877566	29738682	A	ACACTCTCCGGTGAGC	0.4774	51.08	8.872e-13	2.794	INDEL
6	rs2844841	29740166	C	A	0.4774	51.08	8.872e-13	2.794	SNP
6	rs2743945	29742257	A	T	0.4774	51.08	8.872e-13	2.794	SNP
6	rs2975038	29744623	A	T	0.4774	51.08	8.872e-13	2.794	SNP
6	rs2517930	29745075	T	G	0.4774	51.08	8.872e-13	2.794	SNP
6	rs2517929	29745175	G	A	0.4774	51.08	8.872e-13	2.794	SNP
6	rs2517928	29745350	T	C	0.4774	51.7	6.474e-13	2.812	SNP
6	rs4711198	29745865	G	C	0.2481	63.25	1.817e-15	4.346	SNP
6	rs2743943	29749063	A	C	0.4774	51.08	8.872e-13	2.794	SNP
6	rs3094642	29749503	T	G	0.4774	51.08	8.872e-13	2.794	SNP
6	rs1737016	29754000	A	C	0.2707	27.51	1.565e-07	0.4497	SNP
6	rs2743940	29755760	C	T	0.4774	51.08	8.872e-13	2.794	SNP
6	rs2844835	29755990	G	A	0.4774	51.08	8.872e-13	2.794	SNP
6	rs2735035	29757715	T	C	0.4774	51.08	8.872e-13	2.794	SNP
6	rs138255328	29761972	G	T	0.08271	29.59	5.325e-08	5.708	SNP
6	rs9357085	29762303	T	C	0.4774	51.08	8.872e-13	2.794	SNP
6	rs28724922	29762389	C	CA	0.4774	51.08	8.872e-13	2.794	INDEL
6	rs9366749	29765271	A	G	0.5451	35.81	2.176e-09	2.329	SNP
6	rs9380139	29767127	T	C	0.4812	52.67	3.955e-13	2.837	SNP
6	rs1611185	29768344	C	T	0.5301	33.42	7.445e-09	2.264	SNP
6	rs1736982	29769521	A	G	0.2707	27.51	1.565e-07	0.4497	SNP
6	rs1736981	29770322	A	G	0.2707	26.82	2.228e-07	0.454	SNP
6	rs1611190	29771298	T	A	0.4774	51.08	8.872e-13	2.794	SNP
6	rs1632992	29771339	C	T	0.2707	27.51	1.565e-07	0.4497	SNP
6	rs2394688	29772098	T	C	0.4774	51.08	8.872e-13	2.794	SNP
6	rs1632985	29772674	C	T	0.2707	27.16	1.868e-07	0.4519	SNP
6	rs2394173	29773158	T	C	0.4774	51.08	8.872e-13	2.794	SNP
6	rs2523409	29775662	G	A	0.4774	51.08	8.872e-13	2.794	SNP
6	rs2735030	29775950	C	A	0.4774	51.08	8.872e-13	2.794	SNP
6	rs9380141	29777676	C	T	0.4774	51.08	8.872e-13	2.794	SNP
6	rs1611173	29778240	C	T	0.4774	51.08	8.872e-13	2.794	SNP
6	rs17178896	29779163	A	T	0.2481	63.25	1.817e-15	4.346	SNP
6	rs753545	29780940	G	A	0.2707	27.16	1.868e-07	0.4519	SNP
6	rs2743936	29781011	A	T	0.4774	51.08	8.872e-13	2.794	SNP
6	rs72425106	29781929	A	ACT	0.2481	63.25	1.817e-15	4.346	INDEL
6	rs1610706	29782027	C	G	0.5	36.89	1.251e-09	2.371	SNP
6	rs1610707	29782048	C	A	0.5564	30.59	3.193e-08	2.184	SNP
6	rs1736956	29782690	G	A	0.5038	38.22	6.326e-10	2.407	SNP
6	chr6_29783382_SNP	29783382	A	G	0.515	37.87	7.566e-10	2.393	SNP
6	chr6_29783822_SNP	29783822	T	G	0.5	36.89	1.251e-09	2.371	SNP
6	rs1633097	29784192	C	A	0.5	36.89	1.251e-09	2.371	SNP
6	rs6457058	29784693	T	C	0.4774	51.08	8.872e-13	2.794	SNP
6	chr6_29784873_SNP	29784873	T	A	0.4887	52.74	3.801e-13	2.831	SNP
6	chr6_29784876_SNP	29784876	C	T	0.4887	52.74	3.801e-13	2.831	SNP
6	chr6_29785030_SNP	29785030	A	G	0.4887	52.74	3.801e-13	2.831	SNP
6	chr6_29785101_SNP	29785101	A	G	0.4774	51.08	8.872e-13	2.794	SNP
6	chr6_29785138_SNP	29785138	G	A	0.4887	52.74	3.801e-13	2.831	SNP
6	rs1633077	29785513	A	G	0.4887	52.74	3.801e-13	2.831	SNP
6	rs2735027	29785594	A	G	0.4887	52.74	3.801e-13	2.831	SNP
6	chr6_29785893_SNP	29785893	G	A	0.5038	37.73	8.117e-10	2.393	SNP
6	rs7742733	29786028	G	A	0.3609	24.72	6.633e-07	0.4891	SNP
6	rs1736947	29786432	C	T	0.4887	52.74	3.801e-13	2.831	SNP
6	rs1633053	29786487	A	G	0.4887	52.74	3.801e-13	2.831	SNP
6	rs56221809	29786768	C	G	0.3647	24.33	8.11e-07	0.4923	SNP
6	chr6_29787174_SNP	29787174	C	T	0.4887	52.74	3.801e-13	2.831	SNP
6	chr6_29787202_SNP	29787202	A	G	0.4774	51.08	8.872e-13	2.794	SNP
6	chr6_29787258_SNP	29787258	A	G	0.4887	52.74	3.801e-13	2.831	SNP
6	chr6_29787903_SNP	29787903	T	C	0.4887	52.74	3.801e-13	2.831	SNP
6	chr6_29787976_SNP	29787976	G	T	0.4774	51.08	8.872e-13	2.794	SNP
6	rs35320382	29788569	T	A	0.3609	24.72	6.633e-07	0.4891	SNP
6	rs34543080	29788759	T	G	0.3609	24.72	6.633e-07	0.4891	SNP
6	rs377075184	29788848	CA	C	0.3609	24.72	6.633e-07	0.4891	INDEL
6	rs67192942	29788849	TCA	T	0.3609	24.72	6.633e-07	0.4891	INDEL
6	rs553500510	29788852	T	TG	0.3609	24.72	6.633e-07	0.4891	INDEL
6	rs573651432	29788855	G	GC	0.3609	24.72	6.633e-07	0.4891	INDEL
6	rs1610676	29788997	C	A	0.4887	52.74	3.801e-13	2.831	SNP
6	rs1610677	29789171	T	C	0.5038	56.06	7.015e-14	2.914	SNP
6	rs1610678	29789190	T	A	0.4887	52.74	3.801e-13	2.831	SNP
6	rs1611149	29789999	C	T	0.4887	52.74	3.801e-13	2.831	SNP
6	chr6_29790878_SNP	29790878	A	C	0.4887	52.74	3.801e-13	2.831	SNP
6	rs1611156	29790905	A	G	0.4774	51.08	8.872e-13	2.794	SNP
6	chr6_29791033_SNP	29791033	T	C	0.4774	51.08	8.872e-13	2.794	SNP
6	rs28721581	29791117	A	G	0.2481	63.25	1.817e-15	4.346	SNP
6	rs1611157	29791220	C	T	0.5038	56.06	7.015e-14	2.914	SNP
6	rs1610679	29791256	C	T	0.5038	56.06	7.015e-14	2.914	SNP
6	rs1610680	29791493	G	A	0.5038	56.06	7.015e-14	2.914	SNP
6	rs1611160	29791736	C	G	0.5038	56.06	7.015e-14	2.914	SNP
6	rs1611164	29792011	T	C	0.4887	52.74	3.801e-13	2.831	SNP
6	rs1611165	29792114	T	C	0.4887	52.74	3.801e-13	2.831	SNP
6	rs1611169	29792344	T	C	0.4887	52.74	3.801e-13	2.831	SNP
6	rs1632951	29792958	T	G	0.5038	54.81	1.328e-13	2.878	SNP
6	rs1736938	29793590	A	G	0.5038	56.06	7.015e-14	2.914	SNP
6	rs1632948	29794049	T	C	0.4887	52.74	3.801e-13	2.831	SNP
6	rs1736936	29794317	G	A	0.5038	56.06	7.015e-14	2.914	SNP
6	rs1736935	29794443	A	G	0.4887	52.74	3.801e-13	2.831	SNP
6	rs1632947	29794658	G	A	0.5038	56.06	7.015e-14	2.914	SNP
6	rs1632946	29794860	C	G	0.5038	56.06	7.015e-14	2.914	SNP
6	rs2249863	29794906	T	G	0.5038	56.06	7.015e-14	2.914	SNP
6	rs2735022	29794933	A	G	0.5038	56.06	7.015e-14	2.914	SNP
6	rs35674592	29794956	G	T	0.5038	56.06	7.015e-14	2.914	SNP
6	rs1632944	29794989	G	A	0.5038	56.06	7.015e-14	2.914	SNP
6	rs1736933	29795136	A	C	0.5038	56.06	7.015e-14	2.914	SNP
6	rs1736932	29795145	C	A	0.4887	52.74	3.801e-13	2.831	SNP
6	rs1632943	29795253	C	A	0.4887	52.13	5.204e-13	2.814	SNP
6	rs1233333	29795421	G	A	0.5038	56.06	7.015e-14	2.914	SNP
6	rs1630223	29795636	G	A	0.5075	57.71	3.042e-14	2.958	SNP
6	rs1630185	29795657	G	A	0.5075	57.71	3.042e-14	2.958	SNP
6	rs6932888	29795747	C	G	0.4774	51.08	8.872e-13	2.794	SNP
6	rs6932596	29795751	T	C	0.4737	49.51	1.969e-12	2.752	SNP
6	rs1629329	29795768	T	C	0.4812	49.6	1.883e-12	2.747	SNP
6	rs1628628	29795809	C	A	0.5188	41.19	1.381e-10	2.484	SNP
6	rs1130355	29795993	G	A	0.5038	56.06	7.015e-14	2.914	SNP
6	rs1626038	29796103	T	C	0.485	51.16	8.507e-13	2.789	SNP
6	rs1736927	29796115	A	C	0.485	51.16	8.507e-13	2.789	SNP
6	rs3215482	29796126	A	AC	0.5	54.44	1.601e-13	2.87	INDEL
6	rs1625907	29796152	G	A	0.5	54.44	1.601e-13	2.87	SNP
6	rs9278333	29796234	CA	C	0.5038	56.06	7.015e-14	2.914	INDEL
6	rs1625035	29796257	C	T	0.4887	52.74	3.801e-13	2.831	SNP
6	rs1624337	29796306	G	A	0.5038	56.06	7.015e-14	2.914	SNP
6	rs1632942	29796640	T	C	0.4887	52.74	3.801e-13	2.831	SNP
6	rs1632941	29796685	T	C	0.5038	56.06	7.015e-14	2.914	SNP
6	rs1736923	29796838	A	G	0.5038	56.06	7.015e-14	2.914	SNP
6	rs1632939	29796935	G	A	0.5038	56.06	7.015e-14	2.914	SNP
6	rs1632938	29796986	G	A	0.5038	56.06	7.015e-14	2.914	SNP
6	rs1736920	29797173	A	G	0.4887	52.74	3.801e-13	2.831	SNP
6	rs1632937	29797553	G	C	0.5038	56.06	7.015e-14	2.914	SNP
6	rs1130363	29797696	A	G	0.4887	52.74	3.801e-13	2.831	SNP
6	rs1611627	29797782	T	C	0.5188	40.69	1.785e-10	2.47	SNP
6	rs1632934	29797899	T	C	0.5038	56.06	7.015e-14	2.914	SNP
6	rs1632933	29797933	C	T	0.5038	56.06	7.015e-14	2.914	SNP
6	rs1736912	29797951	A	G	0.5038	56.06	7.015e-14	2.914	SNP
6	rs1632932	29798039	G	A	0.5038	56.06	7.015e-14	2.914	SNP
6	rs915667	29798140	A	G	0.5038	56.06	7.015e-14	2.914	SNP
6	rs915669	29798425	G	T	0.4887	52.74	3.801e-13	2.831	SNP
6	rs915668	29798459	C	G	0.4887	52.74	3.801e-13	2.831	SNP
6	rs1710	29798617	G	C	0.4887	52.74	3.801e-13	2.831	SNP
6	rs1063320	29798749	C	G	0.4887	52.74	3.801e-13	2.831	SNP
6	rs9380142	29798794	G	A	0.4774	51.08	8.872e-13	2.794	SNP
6	rs1611141	29799269	A	G	0.4887	51.51	7.106e-13	2.796	SNP
6	rs1611144	29799354	A	G	0.5038	55.43	9.664e-14	2.896	SNP
6	rs28993583	29799799	GAGGC	G	0.3383	31.57	1.925e-08	2.397	INDEL
6	rs28724925	29799942	T	TA	0.4737	47.72	4.917e-12	2.7	INDEL
6	rs9380143	29802045	T	C	0.4737	47.72	4.917e-12	2.7	SNP
6	rs9380145	29802690	C	G	0.4737	47.72	4.917e-12	2.7	SNP
6	rs4713250	29803526	A	G	0.4737	47.72	4.917e-12	2.7	SNP
6	rs9295821	29803880	G	A	0.4737	47.72	4.917e-12	2.7	SNP
6	rs3909108	29808061	G	A	0.2293	56.04	7.107e-14	4.145	SNP
6	rs4959033	29809304	G	T	0.2519	62.92	2.153e-15	4.278	SNP
6	rs56164731	29811074	C	G	0.2594	27.91	1.273e-07	0.4433	SNP
6	rs58530170	29811125	A	G	0.2594	27.91	1.273e-07	0.4433	SNP
6	rs2844827	29811237	C	T	0.2594	27.91	1.273e-07	0.4433	SNP
6	rs4084096	29811868	T	G	0.2594	27.56	1.52e-07	0.4454	SNP
6	rs34286010	29812080	T	A	0.2594	27.56	1.52e-07	0.4454	SNP
6	rs34560664	29812083	A	G	0.2594	27.56	1.52e-07	0.4454	SNP
6	rs34722092	29812098	G	A	0.2594	27.56	1.52e-07	0.4454	SNP
6	rs35161773	29812130	A	G	0.2594	27.56	1.52e-07	0.4454	SNP
6	rs35826581	29812197	G	A	0.2594	27.56	1.52e-07	0.4454	SNP
6	rs34532525	29812241	G	A	0.2519	29.24	6.388e-08	0.4324	SNP
6	rs35787407	29812278	A	C	0.2481	30.82	2.829e-08	0.4217	SNP
6	rs9278352	29812340	AT	A	0.2331	29.33	6.089e-08	0.4241	INDEL
6	rs5013310	29812404	T	C	0.2594	26.21	3.067e-07	0.4542	SNP
6	rs5013309	29812442	T	C	0.2594	27.22	1.815e-07	0.4476	SNP
6	rs2734990	29812505	T	A	0.2594	27.56	1.52e-07	0.4454	SNP
6	rs72843666	29812564	T	C	0.2594	27.22	1.815e-07	0.4476	SNP
6	rs72843667	29812727	T	C	0.2594	27.56	1.52e-07	0.4454	SNP
6	rs2523768	29812750	C	A	0.2594	27.56	1.52e-07	0.4454	SNP
6	rs72843668	29812769	C	T	0.2594	27.22	1.815e-07	0.4476	SNP
6	rs2523767	29812807	G	A	0.2594	27.56	1.52e-07	0.4454	SNP
6	rs72843670	29812895	C	T	0.2556	28.4	9.891e-08	0.4389	SNP
6	rs2517879	29812974	A	G	0.2594	27.91	1.273e-07	0.4433	SNP
6	rs62392494	29813240	C	T	0.2594	27.56	1.52e-07	0.4454	SNP
6	rs3873257	29813409	T	A	0.2594	27.56	1.52e-07	0.4454	SNP
6	rs3873259	29813573	C	T	0.2594	27.56	1.52e-07	0.4454	SNP
6	rs3873260	29813682	G	A	0.2594	27.56	1.52e-07	0.4454	SNP
6	rs75867732	29814854	TTC	T	0.2594	27.22	1.815e-07	0.4476	INDEL
6	rs9258566	29815754	G	A	0.2594	27.22	1.815e-07	0.4476	SNP
6	rs6922901	29815787	T	C	0.2594	27.56	1.52e-07	0.4454	SNP
6	rs28724990	29816542	A	T	0.2594	27.91	1.273e-07	0.4433	SNP
6	rs28743711	29816633	G	A	0.2594	27.91	1.273e-07	0.4433	SNP
6	rs76663092	29817259	G	GA	0.2632	27.77	1.366e-07	0.4455	INDEL
6	chr6_29817617_SNP	29817617	G	A	0.3195	34.59	4.079e-09	0.4227	SNP
6	rs34922185	29817834	AAG	A	0.3195	34.59	4.079e-09	0.4227	INDEL
6	rs72845909	29817938	A	G	0.2594	27.56	1.52e-07	0.4454	SNP
6	rs2523763	29818123	A	G	0.4699	46.79	7.899e-12	2.677	SNP
6	rs4711200	29818159	T	C	0.4662	44.72	2.277e-11	2.62	SNP
6	rs2734987	29818229	G	C	0.4737	47.72	4.917e-12	2.7	SNP
6	chr6_29818872_ALU	29818872	<INS:ME:ALU>	T	0.4737	48.31	3.633e-12	2.717	MEI
6	rs2247504	29819077	A	G	0.2519	34.38	4.538e-09	0.404	SNP
6	rs2975035	29819202	G	C	0.4737	48.31	3.633e-12	2.717	SNP
6	rs3880454	29819648	T	C	0.2632	30.59	3.181e-08	0.4286	SNP
6	rs2107197	29819694	T	C	0.5451	25.29	4.933e-07	2.033	SNP
6	rs2508053	29819909	T	C	0.2632	30.59	3.181e-08	0.4286	SNP
6	rs3115627	29820278	G	A	0.4737	48.31	3.633e-12	2.717	SNP
6	rs2523756	29820717	G	A	0.2594	31.46	2.033e-08	0.4223	SNP
6	rs141831815	29820909	AGGCCCT	A	0.2594	31.83	1.683e-08	0.4203	INDEL
6	rs2517864	29821204	A	T	0.2594	31.46	2.033e-08	0.4223	SNP
6	rs3094643	29821268	A	G	0.4774	49.86	1.653e-12	2.759	SNP
6	rs3094177	29821269	A	G	0.2594	31.46	2.033e-08	0.4223	SNP
6	rs2247720	29821402	A	G	0.2594	31.83	1.683e-08	0.4203	SNP
6	rs2734982	29821567	T	G	0.4774	49.86	1.653e-12	2.759	SNP
6	rs9258640	29822045	T	A	0.2594	31.83	1.683e-08	0.4203	SNP
6	rs2975034	29822139	A	G	0.4774	49.86	1.653e-12	2.759	SNP
6	rs9258648	29822241	T	C	0.2594	31.46	2.033e-08	0.4223	SNP
6	rs9258649	29822242	G	A	0.2594	31.46	2.033e-08	0.4223	SNP
6	rs2975033	29822261	A	G	0.4774	50.47	1.213e-12	2.776	SNP
6	rs9258650	29822301	G	A	0.2594	31.1	2.453e-08	0.4244	SNP
6	rs9258651	29822355	T	C	0.2594	31.83	1.683e-08	0.4203	SNP
6	rs2905756	29822413	C	A	0.4774	49.86	1.653e-12	2.759	SNP
6	rs3094175	29822923	T	A	0.2594	31.46	2.033e-08	0.4223	SNP
6	rs3094174	29822954	T	C	0.2594	31.46	2.033e-08	0.4223	SNP
6	rs2428510	29823027	A	G	0.2594	31.46	2.033e-08	0.4223	SNP
6	rs2734979	29823161	G	A	0.2594	31.46	2.033e-08	0.4223	SNP
6	rs2517854	29823296	A	G	0.2594	31.83	1.683e-08	0.4203	SNP
6	rs2844826	29823319	G	A	0.2594	31.83	1.683e-08	0.4203	SNP
6	chr6_29823729_SNP	29823729	A	G	0.2594	31.83	1.683e-08	0.4203	SNP
6	chr6_29823782_SNP	29823782	T	C	0.2594	31.46	2.033e-08	0.4223	SNP
6	chr6_29823819_SNP	29823819	A	G	0.2594	31.46	2.033e-08	0.4223	SNP
6	chr6_29823994_SNP	29823994	T	C	0.2594	31.83	1.683e-08	0.4203	SNP
6	chr6_29824059_SNP	29824059	G	A	0.2594	31.83	1.683e-08	0.4203	SNP
6	chr6_29824092_SNP	29824092	C	T	0.2594	31.83	1.683e-08	0.4203	SNP
6	chr6_29824096_SNP	29824096	T	G	0.2594	31.83	1.683e-08	0.4203	SNP
6	rs9258682	29824160	T	C	0.2594	31.46	2.033e-08	0.4223	SNP
6	rs9258683	29824168	T	G	0.2594	31.46	2.033e-08	0.4223	SNP
6	rs9258686	29824188	G	A	0.2594	31.46	2.033e-08	0.4223	SNP
6	rs9258689	29824287	G	C	0.2594	31.83	1.683e-08	0.4203	SNP
6	rs9258692	29824497	T	C	0.2594	31.83	1.683e-08	0.4203	SNP
6	rs1611666	29824845	A	T	0.2594	31.46	2.033e-08	0.4223	SNP
6	chr6_29824904_SNP	29824904	A	G	0.2594	31.46	2.033e-08	0.4223	SNP
6	chr6_29825109_SNP	29825109	A	G	0.2594	31.46	2.033e-08	0.4223	SNP
6	chr6_29825239_SNP	29825239	T	C	0.2594	31.46	2.033e-08	0.4223	SNP
6	rs2517847	29825275	T	A	0.2594	31.46	2.033e-08	0.4223	SNP
6	rs1611671	29825284	G	A	0.2594	31.46	2.033e-08	0.4223	SNP
6	rs1611672	29825414	A	T	0.2594	31.46	2.033e-08	0.4223	SNP
6	chr6_29825463_SNP	29825463	A	G	0.2594	31.46	2.033e-08	0.4223	SNP
6	rs1611676	29825489	C	T	0.2594	31.46	2.033e-08	0.4223	SNP
6	chr6_29825499_SNP	29825499	A	C	0.2594	31.46	2.033e-08	0.4223	SNP
6	chr6_29825551_SNP	29825551	A	G	0.2594	31.46	2.033e-08	0.4223	SNP
6	chr6_29825566_SNP	29825566	G	A	0.4774	49.86	1.653e-12	2.759	SNP
6	rs1611681	29825637	AAGGAACTG	A	0.2594	31.46	2.033e-08	0.4223	INDEL
6	chr6_29825846_SNP	29825846	A	G	0.2594	31.46	2.033e-08	0.4223	SNP
6	chr6_29826011_SNP	29826011	A	G	0.2594	31.46	2.033e-08	0.4223	SNP
6	chr6_29826066_SNP	29826066	T	C	0.2594	31.46	2.033e-08	0.4223	SNP
6	chr6_29826092_SNP	29826092	T	C	0.4774	49.86	1.653e-12	2.759	SNP
6	rs9258725	29826214	C	T	0.2594	27.91	1.273e-07	0.4433	SNP
6	rs9258726	29826336	G	A	0.2594	28.25	1.064e-07	0.4411	SNP
6	rs9258727	29826480	A	G	0.2594	28.25	1.064e-07	0.4411	SNP
6	chr6_29826488_SNP	29826488	T	G	0.2594	31.83	1.683e-08	0.4203	SNP
6	rs80065222	29826515	G	GT	0.2594	28.25	1.064e-07	0.4411	INDEL
6	chr6_29826810_SNP	29826810	A	G	0.2594	31.46	2.033e-08	0.4223	SNP
6	rs9258738	29827390	C	A	0.2594	27.91	1.273e-07	0.4433	SNP
6	rs9258739	29827663	A	G	0.2594	27.91	1.273e-07	0.4433	SNP
6	rs1611699	29827753	A	T	0.2594	31.46	2.033e-08	0.4223	SNP
6	rs1611700	29827788	T	C	0.2594	31.46	2.033e-08	0.4223	SNP
6	rs1611702	29828051	G	A	0.4774	49.86	1.653e-12	2.759	SNP
6	rs1611704	29828467	T	C	0.4774	49.86	1.653e-12	2.759	SNP
6	rs1611705	29828493	C	T	0.2594	31.46	2.033e-08	0.4223	SNP
6	rs2523822	29828660	G	A	0.4774	49.86	1.653e-12	2.759	SNP
6	rs1611707	29828669	A	G	0.2594	31.46	2.033e-08	0.4223	SNP
6	rs1611708	29828744	G	A	0.2594	31.46	2.033e-08	0.4223	SNP
6	rs1611709	29828886	C	T	0.2594	31.46	2.033e-08	0.4223	SNP
6	rs1611710	29828916	T	C	0.2594	31.46	2.033e-08	0.4223	SNP
6	rs1611711	29829108	A	G	0.2594	31.46	2.033e-08	0.4223	SNP
6	rs1611715	29829482	C	A	0.4774	49.86	1.653e-12	2.759	SNP
6	rs2517830	29829566	G	T	0.2594	66.1	4.277e-16	4.373	SNP
6	rs1611717	29829577	C	T	0.2594	31.46	2.033e-08	0.4223	SNP
6	rs1611720	29829994	G	C	0.2594	31.46	2.033e-08	0.4223	SNP
6	rs1611722	29830246	TACG	T	0.2594	31.46	2.033e-08	0.4223	INDEL
6	rs9258766	29830411	A	G	0.2594	27.91	1.273e-07	0.4433	SNP
6	rs1611723	29830505	G	A	0.2594	31.83	1.683e-08	0.4203	SNP
6	rs9258771	29830652	G	A	0.2594	28.25	1.064e-07	0.4411	SNP
6	rs9258772	29830660	A	G	0.2594	31.83	1.683e-08	0.4203	SNP
6	rs1611726	29830706	G	A	0.5489	27.12	1.908e-07	2.086	SNP
6	rs9258777	29830768	A	G	0.2594	31.83	1.683e-08	0.4203	SNP
6	rs1611728	29830800	C	T	0.2594	31.46	2.033e-08	0.4223	SNP
6	rs1611729	29830823	T	C	0.2594	31.46	2.033e-08	0.4223	SNP
6	rs1611732	29831008	T	C	0.2594	31.83	1.683e-08	0.4203	SNP
6	rs3891492	29831052	T	G	0.2594	28.25	1.064e-07	0.4411	SNP
6	rs765649	29831058	A	T	0.2594	31.83	1.683e-08	0.4203	SNP
6	rs71550165	29831309	GAGA	G	0.2594	31.46	2.033e-08	0.4223	INDEL
6	rs1362091	29831351	G	A	0.2594	31.46	2.033e-08	0.4223	SNP
6	rs3891491	29831372	A	G	0.2594	27.91	1.273e-07	0.4433	SNP
6	rs1611737	29831571	G	C	0.2594	31.1	2.453e-08	0.4244	SNP
6	rs1611739	29831798	G	T	0.2594	31.46	2.033e-08	0.4223	SNP
6	rs1611741	29831983	A	C	0.5489	26.75	2.318e-07	2.075	SNP
6	rs9258794	29831987	A	G	0.2594	27.91	1.273e-07	0.4433	SNP
6	rs9258795	29832016	A	G	0.2594	28.25	1.064e-07	0.4411	SNP
6	rs1611742	29832043	C	A	0.2594	31.83	1.683e-08	0.4203	SNP
6	rs1611743	29832046	T	C	0.2594	31.83	1.683e-08	0.4203	SNP
6	rs9258797	29832170	G	A	0.282	29.23	6.412e-08	0.4426	SNP
6	rs9258804	29832375	C	T	0.2594	27.91	1.273e-07	0.4433	SNP
6	rs9258807	29832481	C	T	0.2594	27.91	1.273e-07	0.4433	SNP
6	rs9258808	29832482	T	C	0.2594	27.91	1.273e-07	0.4433	SNP
6	rs9258811	29832526	C	T	0.2594	28.25	1.064e-07	0.4411	SNP
6	rs9258812	29832600	C	T	0.2594	28.25	1.064e-07	0.4411	SNP
6	rs1611747	29832695	C	T	0.2594	31.83	1.683e-08	0.4203	SNP
6	rs2523819	29832724	G	C	0.4774	49.86	1.653e-12	2.759	SNP
6	rs2844825	29833198	G	T	0.5489	26.75	2.318e-07	2.075	SNP
6	rs2734975	29833253	A	C	0.5526	27.86	1.302e-07	2.107	SNP
6	rs7760545	29833472	A	C	0.2594	66.1	4.277e-16	4.373	SNP
6	rs2844824	29833664	T	A	0.485	47.02	7.038e-12	2.669	SNP
6	rs2523818	29833840	G	T	0.4812	51.42	7.44e-13	2.8	SNP
6	rs3094164	29833847	A	G	0.5564	25.25	5.027e-07	2.033	SNP
6	rs3128899	29833877	C	G	0.5564	25.25	5.027e-07	2.033	SNP
6	rs35476027	29834021	A	ATCCCC	0.5564	25.25	5.027e-07	2.033	INDEL
6	chr6_29834061_SNP	29834061	T	C	0.5564	25.25	5.027e-07	2.033	SNP
6	rs2734972	29834199	C	T	0.4774	49.86	1.653e-12	2.759	SNP
6	chr6_29834201_SNP	29834201	C	T	0.5564	25.25	5.027e-07	2.033	SNP
6	chr6_29834449_SNP	29834449	A	G	0.6654	46.38	9.748e-12	2.681	SNP
6	chr6_29834782_SNP	29834782	G	C	0.5564	25.25	5.027e-07	2.033	SNP
6	chr6_29834852_SNP	29834852	G	A	0.5564	25.25	5.027e-07	2.033	SNP
6	chr6_29834865_SNP	29834865	T	C	0.5564	25.25	5.027e-07	2.033	SNP
6	chr6_29835026_SNP	29835026	A	G	0.4774	49.86	1.653e-12	2.759	SNP
6	chr6_29835073_SNP	29835073	G	A	0.5564	25.25	5.027e-07	2.033	SNP
6	chr6_29835111_SNP	29835111	G	A	0.5564	25.25	5.027e-07	2.033	SNP
6	chr6_29835518_SNP	29835518	A	T	0.4774	49.86	1.653e-12	2.759	SNP
6	chr6_29835834_SNP	29835834	A	G	0.5564	25.25	5.027e-07	2.033	SNP
6	chr6_29835882_SNP	29835882	T	G	0.5564	25.25	5.027e-07	2.033	SNP
6	chr6_29835927_SNP	29835927	C	A	0.5564	25.25	5.027e-07	2.033	SNP
6	chr6_29835979_SNP	29835979	A	G	0.5564	25.25	5.027e-07	2.033	SNP
6	chr6_29835987_SNP	29835987	C	T	0.5564	24.9	6.054e-07	2.022	SNP
6	chr6_29836059_SNP	29836059	A	C	0.5602	26.34	2.868e-07	2.064	SNP
6	rs9258857	29836062	C	T	0.5602	26.34	2.868e-07	2.064	SNP
6	chr6_29836206_SNP	29836206	G	A	0.5564	25.25	5.027e-07	2.033	SNP
6	chr6_29836259_SNP	29836259	C	A	0.5564	25.25	5.027e-07	2.033	SNP
6	chr6_29836308_SNP	29836308	T	C	0.5564	25.25	5.027e-07	2.033	SNP
6	rs3132718	29836577	C	T	0.5564	25.25	5.027e-07	2.033	SNP
6	rs1611637	29836741	G	A	0.5564	25.25	5.027e-07	2.033	SNP
6	rs3128897	29837036	C	G	0.5564	25.25	5.027e-07	2.033	SNP
6	rs3094156	29837108	A	G	0.5564	25.25	5.027e-07	2.033	SNP
6	rs3128896	29837115	T	G	0.5564	25.25	5.027e-07	2.033	SNP
6	rs3094155	29837119	A	G	0.5564	25.25	5.027e-07	2.033	SNP
6	rs9258881	29837142	A	G	0.5564	25.25	5.027e-07	2.033	SNP
6	rs9258884	29837214	A	G	0.5526	24.55	7.254e-07	2.012	SNP
6	rs9258885	29837249	G	C	0.5564	25.25	5.027e-07	2.033	SNP
6	rs9258886	29837259	T	G	0.5564	25.25	5.027e-07	2.033	SNP
6	rs9258887	29837265	C	G	0.5564	25.25	5.027e-07	2.033	SNP
6	rs9258888	29837266	T	A	0.5564	25.25	5.027e-07	2.033	SNP
6	rs71537586	29837273	C	T	0.5564	25.25	5.027e-07	2.033	SNP
6	rs9258890	29837312	G	A	0.5564	24.19	8.742e-07	2.002	SNP
6	rs9258891	29837317	G	C	0.5564	25.61	4.168e-07	2.043	SNP
6	rs9258892	29837395	C	G	0.5564	25.25	5.027e-07	2.033	SNP
6	rs9258894	29837464	C	A	0.5564	25.25	5.027e-07	2.033	SNP
6	rs9258896	29837504	G	A	0.5602	26.34	2.868e-07	2.064	SNP
6	rs9258898	29837529	C	T	0.5564	25.25	5.027e-07	2.033	SNP
6	rs9258899	29837546	G	A	0.5564	25.25	5.027e-07	2.033	SNP
6	rs9258900	29837554	A	C	0.5564	25.25	5.027e-07	2.033	SNP
6	rs9258901	29837568	T	C	0.5564	25.25	5.027e-07	2.033	SNP
6	rs9258902	29837620	C	T	0.5564	25.25	5.027e-07	2.033	SNP
6	rs2394224	29837703	G	A	0.5564	25.25	5.027e-07	2.033	SNP
6	rs2893988	29837720	G	A	0.5564	25.25	5.027e-07	2.033	SNP
6	rs2893989	29837801	G	A	0.5602	25.97	3.467e-07	2.054	SNP
6	rs3873264	29837858	T	C	0.5564	25.25	5.027e-07	2.033	SNP
6	rs2893990	29837939	C	A	0.5677	26.69	2.386e-07	2.075	SNP
6	rs2394225	29837941	A	G	0.5564	25.25	5.027e-07	2.033	SNP
6	rs9258913	29838243	T	C	0.5564	25.25	5.027e-07	2.033	SNP
6	rs9258914	29838320	A	G	0.5564	25.61	4.168e-07	2.043	SNP
6	rs9258915	29838346	T	C	0.5526	24.19	8.716e-07	2.002	SNP
6	rs9258916	29838401	G	A	0.5977	24.64	6.913e-07	2.023	SNP
6	rs9258917	29838403	C	A	0.5526	24.19	8.716e-07	2.002	SNP
6	rs9258918	29838426	A	G	0.5977	26.04	3.347e-07	2.063	SNP
6	rs9258921	29838527	T	C	0.5564	25.25	5.027e-07	2.033	SNP
6	rs9258923	29838550	C	G	0.5564	25.25	5.027e-07	2.033	SNP
6	rs2844821	29838642	C	T	0.4774	49.86	1.653e-12	2.759	SNP
6	rs9258926	29838673	G	C	0.5526	24.55	7.254e-07	2.012	SNP
6	rs9258927	29838682	C	A	0.5526	24.55	7.254e-07	2.012	SNP
6	rs3094152	29839207	A	G	0.5564	25.25	5.027e-07	2.033	SNP
6	rs3128895	29839273	C	G	0.5564	25.25	5.027e-07	2.033	SNP
6	rs3094151	29839307	G	C	0.5564	25.25	5.027e-07	2.033	SNP
6	rs3132716	29839320	C	A	0.5564	25.25	5.027e-07	2.033	SNP
6	rs3128894	29839360	C	A	0.5564	25.25	5.027e-07	2.033	SNP
6	rs9258940	29839381	G	C	0.5526	24.19	8.716e-07	2.002	SNP
6	rs9258941	29839421	T	C	0.5564	25.61	4.168e-07	2.043	SNP
6	rs886396	29839429	A	G	0.485	47.02	7.038e-12	2.669	SNP
6	rs9258943	29839465	G	A	0.5564	25.61	4.168e-07	2.043	SNP
6	rs9258945	29839479	A	G	0.5564	24.9	6.054e-07	2.022	SNP
6	rs9258947	29839524	A	G	0.5564	25.25	5.027e-07	2.033	SNP
6	rs9258948	29839530	T	C	0.5564	25.25	5.027e-07	2.033	SNP
6	rs9258949	29839531	G	A	0.5564	25.25	5.027e-07	2.033	SNP
6	rs9258950	29839547	G	C	0.5564	25.25	5.027e-07	2.033	SNP
6	rs3094655	29839667	G	A	0.5564	25.25	5.027e-07	2.033	SNP
6	rs3094654	29839816	A	T	0.5564	25.25	5.027e-07	2.033	SNP
6	rs3128893	29839902	A	G	0.5564	25.25	5.027e-07	2.033	SNP
6	rs3094150	29839949	G	A	0.5564	25.25	5.027e-07	2.033	SNP
6	rs3128892	29839997	A	G	0.5564	25.25	5.027e-07	2.033	SNP
6	rs3115622	29840153	C	T	0.5564	25.25	5.027e-07	2.033	SNP
6	rs35652162	29840185	T	TC	0.485	47.02	7.038e-12	2.669	INDEL
6	rs9258962	29840188	G	A	0.5564	25.25	5.027e-07	2.033	SNP
6	rs3128891	29840220	A	G	0.5564	25.25	5.027e-07	2.033	SNP
6	rs2523815	29840243	G	A	0.5526	27.86	1.302e-07	2.107	SNP
6	rs3094149	29840296	G	C	0.5564	25.25	5.027e-07	2.033	SNP
6	rs9258966	29840382	G	C	0.5564	25.25	5.027e-07	2.033	SNP
6	rs3094148	29840435	G	A	0.5564	25.25	5.027e-07	2.033	SNP
6	rs3132715	29840484	C	T	0.5564	25.25	5.027e-07	2.033	SNP
6	rs3129008	29840510	T	C	0.5564	25.25	5.027e-07	2.033	SNP
6	rs3132714	29840648	C	T	0.5564	25.25	5.027e-07	2.033	SNP
6	rs67809905	29840697	C	CCA	0.5564	25.25	5.027e-07	2.033	INDEL
6	rs3128890	29840838	C	G	0.5564	25.25	5.027e-07	2.033	SNP
6	rs2394227	29840937	A	G	0.5564	25.25	5.027e-07	2.033	SNP
6	rs2893991	29840943	T	C	0.5564	25.25	5.027e-07	2.033	SNP
6	rs2394228	29840951	A	C	0.5564	25.25	5.027e-07	2.033	SNP
6	rs3132712	29841021	G	A	0.5564	25.25	5.027e-07	2.033	SNP
6	rs9258983	29841222	G	A	0.5564	25.25	5.027e-07	2.033	SNP
6	rs2844820	29841280	C	T	0.4812	51.42	7.44e-13	2.8	SNP
6	rs3132710	29841400	G	A	0.5564	25.25	5.027e-07	2.033	SNP
6	rs3132709	29841456	G	A	0.5564	25.25	5.027e-07	2.033	SNP
6	rs3129007	29841544	G	C	0.5564	25.25	5.027e-07	2.033	SNP
6	rs3132708	29841636	G	A	0.5564	25.25	5.027e-07	2.033	SNP
6	rs9258993	29841719	C	T	0.5564	25.25	5.027e-07	2.033	SNP
6	rs9258994	29841722	G	C	0.5564	25.25	5.027e-07	2.033	SNP
6	rs9258995	29841801	A	G	0.5564	25.25	5.027e-07	2.033	SNP
6	rs9258996	29841909	T	C	0.5564	25.25	5.027e-07	2.033	SNP
6	rs9258997	29841915	A	G	0.5564	25.25	5.027e-07	2.033	SNP
6	rs2734966	29841990	G	T	0.4774	49.86	1.653e-12	2.759	SNP
6	rs9258999	29842016	A	G	0.5564	25.25	5.027e-07	2.033	SNP
6	rs9259000	29842049	T	C	0.5564	25.25	5.027e-07	2.033	SNP
6	rs9259001	29842053	C	A	0.5564	25.25	5.027e-07	2.033	SNP
6	rs9259002	29842117	C	G	0.5564	25.25	5.027e-07	2.033	SNP
6	rs9259009	29842341	A	C	0.5564	25.25	5.027e-07	2.033	SNP
6	rs9259010	29842342	A	C	0.5564	25.25	5.027e-07	2.033	SNP
6	rs2523812	29842409	C	T	0.4774	49.86	1.653e-12	2.759	SNP
6	rs1611657	29842444	A	G	0.485	47.02	7.038e-12	2.669	SNP
6	rs9259014	29842502	G	A	0.5564	25.25	5.027e-07	2.033	SNP
6	rs9259018	29842565	C	T	0.5564	25.25	5.027e-07	2.033	SNP
6	rs3115619	29842879	G	A	0.5564	25.25	5.027e-07	2.033	SNP
6	rs3115618	29842977	T	C	0.5564	25.25	5.027e-07	2.033	SNP
6	rs2734960	29849674	C	T	0.4774	49.86	1.653e-12	2.759	SNP
6	rs2734959	29849687	C	G	0.485	47.02	7.038e-12	2.669	SNP
6	rs3115615	29849982	C	G	0.5526	24.19	8.716e-07	2.002	SNP
6	rs4713254	29850007	T	C	0.2594	66.1	4.277e-16	4.373	SNP
6	rs3132704	29850088	G	A	0.5564	25.25	5.027e-07	2.033	SNP
6	rs3132703	29850197	A	C	0.5602	26.34	2.868e-07	2.064	SNP
6	rs3132702	29850329	C	A	0.5564	25.25	5.027e-07	2.033	SNP
6	rs2523806	29850335	T	C	0.4774	49.86	1.653e-12	2.759	SNP
6	rs796609874	29850368	A	AGC	0.5564	25.25	5.027e-07	2.033	INDEL
6	rs9259104	29850373	A	G	0.5564	25.25	5.027e-07	2.033	SNP
6	rs754490661	29850375	TTTTACTAAA	T	0.5564	25.25	5.027e-07	2.033	INDEL
6	rs9280738	29850377	TAAAATAAA	T	0.5564	25.25	5.027e-07	2.033	INDEL
6	rs3094649	29850539	T	A	0.5564	25.25	5.027e-07	2.033	SNP
6	rs144545715	29850574	GA	G	0.5564	24.54	7.28e-07	2.012	INDEL
6	rs9259108	29850588	C	A	0.5564	25.25	5.027e-07	2.033	SNP
6	rs2734957	29850684	G	A	0.5489	27.12	1.908e-07	2.086	SNP
6	rs9259111	29850714	A	G	0.609	25.07	5.542e-07	2.04	SNP
6	rs1611580	29850823	C	A	0.5489	27.5	1.568e-07	2.096	SNP
6	rs2517730	29906109	A	T	0.4511	62.39	2.82e-15	3.173	SNP
6	rs2517729	29906380	G	A	0.4511	63.14	1.929e-15	3.196	SNP
6	rs2904760	29906724	G	A	0.4511	63.14	1.929e-15	3.196	SNP
6	rs9368614	29906783	T	C	0.4511	63.14	1.929e-15	3.196	SNP
6	rs9368615	29906813	T	G	0.4511	63.14	1.929e-15	3.196	SNP
6	rs440674	29906826	A	G	0.5226	31.4	2.102e-08	2.209	SNP
6	rs9280783	29906931	T	TTC	0.5075	29.98	4.357e-08	2.172	INDEL
6	rs451318	29906978	G	A	0.5038	28.81	7.974e-08	2.14	SNP
6	rs13198419	29906981	C	G	0.4511	63.14	1.929e-15	3.196	SNP
6	rs9260025	29907114	C	A	0.5113	31.6	1.89e-08	2.217	SNP
6	rs28749115	29907123	T	C	0.4511	63.14	1.929e-15	3.196	SNP
6	rs28749116	29907124	G	A	0.4511	63.14	1.929e-15	3.196	SNP
6	rs28749117	29907159	G	A	0.4511	63.14	1.929e-15	3.196	SNP
6	rs28749118	29907164	T	G	0.4511	63.14	1.929e-15	3.196	SNP
6	rs28749119	29907201	T	C	0.4511	63.14	1.929e-15	3.196	SNP
6	rs9260028	29907217	A	G	0.5226	33.55	6.929e-09	2.269	SNP
6	rs9260030	29907256	G	A	0.5038	30.48	3.378e-08	2.187	SNP
6	rs9260031	29907270	G	A	0.5038	30.48	3.378e-08	2.187	SNP
6	rs28749120	29907313	A	G	0.4511	63.14	1.929e-15	3.196	SNP
6	rs9260034	29907445	G	A	0.5	30.98	2.603e-08	2.203	SNP
6	rs9260035	29907448	C	T	0.5038	30.48	3.378e-08	2.187	SNP
6	rs28749121	29907451	G	C	0.4511	63.14	1.929e-15	3.196	SNP
6	rs28749122	29907466	C	T	0.4511	63.14	1.929e-15	3.196	SNP
6	rs28749123	29907467	G	C	0.4511	63.14	1.929e-15	3.196	SNP
6	rs9260043	29907740	G	A	0.5902	26	3.41e-07	2.06	SNP
6	rs28749130	29907835	A	T	0.4511	63.14	1.929e-15	3.196	SNP
6	rs28749131	29907895	A	G	0.4511	63.14	1.929e-15	3.196	SNP
6	rs28993375	29907950	A	AC	0.4511	63.14	1.929e-15	3.196	INDEL
6	rs9260048	29908076	T	C	0.5338	27.23	1.806e-07	2.089	SNP
6	rs28749133	29908093	A	G	0.4511	63.14	1.929e-15	3.196	SNP
6	rs9260055	29908213	C	A	0.5038	30.06	4.199e-08	2.175	SNP
6	rs28749137	29908308	A	C	0.4511	63.14	1.929e-15	3.196	SNP
6	rs12195208	29908426	A	C	0.4474	61.36	4.75e-15	3.148	SNP
6	rs12202296	29908469	C	T	0.4511	63.14	1.929e-15	3.196	SNP
6	rs140837506	29908500	CT	C	0.4511	63.14	1.929e-15	3.196	INDEL
6	rs145284712	29908680	A	AATGAATTG	0.4511	63.14	1.929e-15	3.196	INDEL
6	rs2734903	29909924	A	G	0.5226	34	5.521e-09	2.282	SNP
6	rs41560714	29910276	T	G	0.2932	35.64	2.372e-09	0.4109	SNP
6	rs41546314	29910378	T	C	0.4511	63.14	1.929e-15	3.196	SNP
6	rs9260124	29910437	A	C	0.5226	34	5.521e-09	2.282	SNP
6	rs17885299	29910450	C	G	0.4511	63.14	1.929e-15	3.196	SNP
6	rs1136657	29910538	T	C	0.4474	62.86	2.224e-15	3.195	SNP
6	rs1064588	29910717	A	C	0.3534	27.96	1.241e-07	0.4665	SNP
6	rs9260145	29910892	G	A	0.5113	30.75	2.93e-08	2.193	SNP
6	rs17882350	29910986	A	G	0.4511	63.14	1.929e-15	3.196	SNP
6	rs9260149	29911019	A	T	0.5226	33.55	6.929e-09	2.269	SNP
6	rs9260152	29911037	C	G	0.5226	33.55	6.929e-09	2.269	SNP
6	rs199474485	29911063	A	T	0.5226	33.55	6.929e-09	2.269	SNP
6	rs1136702	29911092	A	G	0.4474	62.86	2.224e-15	3.195	SNP
6	rs1059514	29911190	A	G	0.4925	29.03	7.123e-08	2.15	SNP
6	rs1059516	29911198	C	T	0.4511	63.14	1.929e-15	3.196	SNP
6	rs9280789	29911587	CA	C	0.4511	63.14	1.929e-15	3.196	INDEL
6	rs371311437	29911588	CACA	C	0.4511	63.14	1.929e-15	3.196	INDEL
6	rs3179982	29912333	C	T	0.2932	36.04	1.935e-09	0.409	SNP
6	rs9278466	29912413	TG	T	0.2932	35.64	2.372e-09	0.4109	INDEL
6	rs67131684	29912652	CAGA	C	0.2932	35.64	2.372e-09	0.4109	INDEL
6	rs9260200	29912657	C	T	0.2932	35.64	2.372e-09	0.4109	SNP
6	rs9260202	29912669	A	G	0.2932	35.64	2.372e-09	0.4109	SNP
6	rs3823342	29913067	T	C	0.2932	35.64	2.372e-09	0.4109	SNP
6	rs28749156	29913135	C	G	0.4511	63.14	1.929e-15	3.196	SNP
6	rs2975051	29913734	T	C	0.4511	62.39	2.82e-15	3.173	SNP
6	rs2975050	29913817	T	C	0.4511	63.14	1.929e-15	3.196	SNP
6	rs9404954	29913881	C	T	0.4474	63.61	1.514e-15	3.219	SNP
6	rs9404955	29913912	G	C	0.4549	65.7	5.252e-16	3.269	SNP
6	rs2975048	29914011	T	G	0.4211	55.07	1.161e-13	3.003	SNP
6	rs12153924	29914089	A	G	0.4511	63.14	1.929e-15	3.196	SNP
6	rs2916804	29914304	G	A	0.4511	63.14	1.929e-15	3.196	SNP
6	rs2975047	29914399	A	G	0.4511	63.14	1.929e-15	3.196	SNP
6	rs3016022	29914412	G	A	0.4511	63.14	1.929e-15	3.196	SNP
6	rs9260229	29914698	A	C	0.5263	25.41	4.639e-07	2.038	SNP
6	rs2735098	29915124	A	C	0.4511	63.14	1.929e-15	3.196	SNP
6	rs7763052	29915170	G	A	0.5038	30.48	3.378e-08	2.187	SNP
6	rs7763173	29915188	G	A	0.5038	30.48	3.378e-08	2.187	SNP
6	rs2735097	29915301	A	C	0.4511	62.39	2.82e-15	3.173	SNP
6	rs2517721	29915408	T	G	0.4511	62.39	2.82e-15	3.173	SNP
6	rs7745413	29915469	T	C	0.5075	31.25	2.266e-08	2.208	SNP
6	rs528660112	29916035	A	AC	0.485	27.14	1.894e-07	2.098	INDEL
6	rs141313872	29916040	GA	G	0.485	27.14	1.894e-07	2.098	INDEL
6	rs2517719	29916253	C	G	0.4511	63.14	1.929e-15	3.196	SNP
6	rs117371967	29916260	C	G	0.2594	64.83	8.183e-16	4.298	SNP
6	rs28749157	29916581	T	C	0.4511	63.14	1.929e-15	3.196	SNP
6	rs13215305	29916650	A	G	0.4511	63.14	1.929e-15	3.196	SNP
6	rs13215316	29916679	A	G	0.4511	63.14	1.929e-15	3.196	SNP
6	rs28749158	29916681	A	G	0.4545	61.85	3.709e-15	3.161	SNP
6	rs13214982	29916686	G	A	0.4508	61.55	4.312e-15	3.159	SNP
6	rs28749159	29916765	A	G	0.4511	63.14	1.929e-15	3.196	SNP
6	rs28749160	29916793	G	C	0.4511	62.39	2.82e-15	3.173	SNP
6	rs1655901	29916804	C	T	0.4925	29.03	7.123e-08	2.15	SNP
6	rs9260313	29916885	T	C	0.5038	30.48	3.378e-08	2.187	SNP
6	rs28749161	29916961	C	A	0.4511	63.14	1.929e-15	3.196	SNP
6	rs28749162	29916962	T	C	0.4511	63.14	1.929e-15	3.196	SNP
6	rs28894078	29917033	A	G	0.4511	63.14	1.929e-15	3.196	SNP
6	rs28894079	29917038	A	G	0.4511	63.14	1.929e-15	3.196	SNP
6	rs9260323	29917048	G	A	0.5038	30.48	3.378e-08	2.187	SNP
6	rs28749163	29917053	T	C	0.4511	63.14	1.929e-15	3.196	SNP
6	rs9260324	29917077	G	A	0.4624	57.57	3.269e-14	3.006	SNP
6	rs2517717	29917168	T	C	0.5226	33.55	6.929e-09	2.269	SNP
6	rs9260334	29917225	G	A	0.5038	30.48	3.378e-08	2.187	SNP
6	rs9260349	29917356	A	G	0.5038	31.04	2.529e-08	2.204	SNP
6	rs2517715	29917439	C	T	0.4511	63.14	1.929e-15	3.196	SNP
6	rs9260362	29917455	C	A	0.5038	30.48	3.378e-08	2.187	SNP
6	rs2975045	29917496	A	G	0.4511	63.14	1.929e-15	3.196	SNP
6	rs2916805	29917503	C	G	0.4511	63.14	1.929e-15	3.196	SNP
6	rs2735093	29917800	A	C	0.4511	63.14	1.929e-15	3.196	SNP
6	rs2517714	29917881	T	C	0.4511	63.14	1.929e-15	3.196	SNP
6	rs9260377	29918073	G	A	0.5038	28.81	7.974e-08	2.14	SNP
6	rs2517712	29918173	C	T	0.4511	62.39	2.82e-15	3.173	SNP
6	rs11421756	29918310	GA	G	0.4511	61.65	4.11e-15	3.15	INDEL
6	rs9260392	29918357	T	C	0.5113	32.47	1.21e-08	2.242	SNP
6	rs9260393	29918401	T	G	0.5075	30.4	3.51e-08	2.184	SNP
6	rs2517708	29919433	T	C	0.4511	62.39	2.82e-15	3.173	SNP
6	rs16896724	29919963	T	G	0.4511	62.39	2.82e-15	3.173	SNP
6	rs13201160	29920191	C	A	0.4511	62.39	2.82e-15	3.173	SNP
6	rs13201284	29920202	T	C	0.4511	62.39	2.82e-15	3.173	SNP
6	rs28993377	29920400	C	CCT	0.4511	61.65	4.11e-15	3.15	INDEL
6	rs9260494	29920466	G	A	0.5038	29.64	5.209e-08	2.163	SNP
6	rs2975041	29920675	C	T	0.4511	62.39	2.82e-15	3.173	SNP
6	rs9260603	29922754	T	C	0.6353	54.24	1.778e-13	2.867	SNP
6	rs28780072	29922853	C	T	0.4511	62.39	2.82e-15	3.173	SNP
6	rs3115636	29923421	G	T	0.4511	61.65	4.11e-15	3.15	SNP
6	rs9260639	29923423	T	C	0.312	31.68	1.817e-08	0.4365	SNP
6	rs2571391	29923838	C	A	0.4511	63.14	1.929e-15	3.196	SNP
6	rs41265804	29924159	G	C	0.3008	32.34	1.292e-08	0.4301	SNP
6	rs2571392	29924220	A	G	0.4549	61.2	5.145e-15	3.129	SNP
6	rs143009074	29924287	CT	C	0.5226	39.59	3.139e-10	2.438	INDEL
6	rs28780073	29924288	G	C	0.5226	39.59	3.139e-10	2.438	SNP
6	rs2735089	29924359	G	A	0.5226	39.1	4.027e-10	2.425	SNP
6	rs2571394	29924389	G	A	0.5226	39.1	4.027e-10	2.425	SNP
6	rs2517702	29924889	A	C	0.4586	63.71	1.44e-15	3.2	SNP
6	rs2844809	29925127	A	G	0.4511	59.46	1.247e-14	3.082	SNP
6	rs5875222	29925221	C	CA	0.3346	33.12	8.683e-09	0.4334	INDEL
6	rs11422730	29925713	T	TG	0.312	35.55	2.489e-09	0.4161	INDEL
6	rs2517701	29925972	T	A	0.4586	62.97	2.101e-15	3.177	SNP
6	rs11267511	29926300	A	AGGGACAGTACCCAGG	0.4624	64.75	8.484e-16	3.226	INDEL
6	rs1632994	29926597	C	T	0.5038	34.44	4.402e-09	2.3	SNP
6	rs2517696	29927611	C	T	0.5038	34.44	4.402e-09	2.3	SNP
6	rs2571400	29927722	G	C	0.2744	38.65	5.078e-10	0.3911	SNP
6	rs2735082	29927936	G	C	0.4624	64.01	1.24e-15	3.202	SNP
6	rs441808	29928137	A	T	0.5038	33.98	5.561e-09	2.287	SNP
6	rs437464	29928270	C	G	0.312	35.55	2.489e-09	0.4161	SNP
6	rs437289	29928407	G	A	0.5038	34.44	4.402e-09	2.3	SNP
6	rs2508035	29928487	C	T	0.4586	62.97	2.101e-15	3.177	SNP
6	rs378337	29928575	T	C	0.312	35.55	2.489e-09	0.4161	SNP
6	rs2904757	29928628	T	C	0.5	32.73	1.058e-08	2.253	SNP
6	rs2428521	29928649	A	T	0.5	32.73	1.058e-08	2.253	SNP
6	rs2517692	29928826	T	C	0.5376	32.01	1.53e-08	2.224	SNP
6	rs2523935	29928838	A	G	0.4624	64.75	8.484e-16	3.226	SNP
6	rs2517691	29929055	T	G	0.515	31.53	1.962e-08	2.214	SNP
6	rs2517689	29929253	T	C	0.5038	34.44	4.402e-09	2.3	SNP
6	rs34866759	29929588	C	CA	0.4624	64.75	8.484e-16	3.226	INDEL
6	rs142620861	29930293	A	ATTGC	0.5038	34.44	4.402e-09	2.3	INDEL
6	rs2844807	29930451	A	T	0.5038	34.44	4.402e-09	2.3	SNP
6	rs2523934	29930466	G	A	0.5038	34.44	4.402e-09	2.3	SNP
6	rs4713269	29930496	T	A	0.4624	64.01	1.24e-15	3.202	SNP
6	rs2394247	29930706	C	A	0.4624	64.75	8.484e-16	3.226	SNP
6	rs2517685	29931035	T	G	0.4624	64.75	8.484e-16	3.226	SNP
6	rs2517684	29931066	T	C	0.3158	35.06	3.191e-09	0.4194	SNP
6	rs142710293	29931477	GCAATCCCA	G	0.312	35.55	2.489e-09	0.4161	INDEL
6	rs9260721	29931607	T	C	0.5038	34.44	4.402e-09	2.3	SNP
6	rs4628142	29931799	A	G	0.312	35.55	2.489e-09	0.4161	SNP
6	rs2517683	29931905	C	G	0.5038	34.44	4.402e-09	2.3	SNP
6	rs2252963	29932007	G	A	0.312	35.55	2.489e-09	0.4161	SNP
6	rs2517681	29932330	T	A	0.312	35.55	2.489e-09	0.4161	SNP
6	rs2571402	29932380	A	T	0.312	35.55	2.489e-09	0.4161	SNP
6	rs9393984	29932738	C	G	0.4586	62.23	3.054e-15	3.154	SNP
6	rs9357088	29932865	A	G	0.4586	62.23	3.054e-15	3.154	SNP
6	rs3903160	29932897	A	G	0.4586	62.97	2.101e-15	3.177	SNP
6	rs144845647	29932914	A	AAC	0.312	35.55	2.489e-09	0.4161	INDEL
6	rs2394248	29932916	T	C	0.312	35.55	2.489e-09	0.4161	SNP
6	rs2517678	29933225	T	C	0.3045	36.13	1.845e-09	0.4114	SNP
6	rs6457109	29933261	C	T	0.2519	66.83	2.953e-16	4.516	SNP
6	rs79460057	29933333	T	TTTG	0.3045	36.13	1.845e-09	0.4114	INDEL
6	rs2844806	29933439	C	A	0.6504	55.76	8.176e-14	2.925	SNP
6	rs6457110	29933881	A	T	0.5338	35.56	2.471e-09	2.324	SNP
6	rs6914699	29934022	C	T	0.5338	35.56	2.471e-09	2.324	SNP
6	rs6935024	29934080	T	C	0.4624	64.01	1.24e-15	3.202	SNP
6	rs6935189	29934151	A	C	0.4624	64.75	8.484e-16	3.226	SNP
6	rs6935198	29934154	G	C	0.4624	64.75	8.484e-16	3.226	SNP
6	rs6935053	29934163	C	A	0.4624	64.75	8.484e-16	3.226	SNP
6	rs6914900	29934170	A	T	0.4624	64.75	8.484e-16	3.226	SNP
6	rs4713270	29934697	A	G	0.4624	64.75	8.484e-16	3.226	SNP
6	rs34811773	29934904	C	CG	0.4624	63.27	1.806e-15	3.18	INDEL
6	rs4713271	29934948	A	G	0.5338	35.56	2.471e-09	2.324	SNP
6	rs6920709	29935009	C	T	0.5338	35.56	2.471e-09	2.324	SNP
6	rs6941153	29935017	T	C	0.5338	35.56	2.471e-09	2.324	SNP
6	rs200437571	29935026	CA	C	0.4624	64.01	1.24e-15	3.202	INDEL
6	rs4713273	29935033	A	G	0.5338	35.56	2.471e-09	2.324	SNP
6	rs6941600	29935093	T	G	0.4624	64.75	8.484e-16	3.226	SNP
6	rs9260757	29935108	G	A	0.5338	35.56	2.471e-09	2.324	SNP
6	rs3893464	29935250	G	A	0.5414	35.87	2.106e-09	2.331	SNP
6	rs4538750	29935576	A	G	0.4624	64.75	8.484e-16	3.226	SNP
6	rs4391295	29935590	A	C	0.4624	64.75	8.484e-16	3.226	SNP
6	rs4248140	29935798	C	T	0.5338	35.56	2.471e-09	2.324	SNP
6	rs4248141	29935843	A	G	0.4624	64.01	1.24e-15	3.202	SNP
6	rs4248142	29935849	A	C	0.4624	64.01	1.24e-15	3.202	SNP
6	rs6415118	29935850	G	A	0.5414	35.87	2.106e-09	2.331	SNP
6	rs4248143	29935891	T	C	0.4624	64.75	8.484e-16	3.226	SNP
6	rs4959037	29936307	T	A	0.4624	64.75	8.484e-16	3.226	SNP
6	rs4959038	29936351	A	G	0.4624	64.75	8.484e-16	3.226	SNP
6	rs6927487	29936404	C	T	0.4624	64.75	8.484e-16	3.226	SNP
6	rs12175093	29936408	G	A	0.4624	64.75	8.484e-16	3.226	SNP
6	rs41267238	29936794	TC	T	0.4586	62.97	2.101e-15	3.177	INDEL
6	rs12193100	29936914	A	G	0.4624	64.75	8.484e-16	3.226	SNP
6	rs12193110	29937104	T	C	0.4624	64.75	8.484e-16	3.226	SNP
6	rs12206499	29937127	G	A	0.4624	64.01	1.24e-15	3.202	SNP
6	rs12200176	29937148	C	T	0.4624	64.01	1.24e-15	3.202	SNP
6	rs12193208	29937149	T	G	0.4624	64.01	1.24e-15	3.202	SNP
6	rs60131261	29937335	G	GTTTA	0.4624	64.75	8.484e-16	3.226	INDEL
6	rs4713274	29937493	C	G	0.4586	62.97	2.101e-15	3.177	SNP
6	rs11752303	29937541	A	G	0.4586	62.23	3.054e-15	3.154	SNP
6	rs71830922	29937562	T	TGAA	0.4624	64.75	8.484e-16	3.226	INDEL
6	rs2523972	29937784	T	C	0.312	35.15	3.053e-09	0.4181	SNP
6	rs4713276	29937794	G	C	0.4624	64.01	1.24e-15	3.202	SNP
6	rs1061537	29937795	G	A	0.5414	35.87	2.106e-09	2.331	SNP
6	rs2517671	29937977	G	A	0.2744	38.65	5.078e-10	0.3911	SNP
6	rs6916422	29938110	T	C	0.4624	64.75	8.484e-16	3.226	SNP
6	rs6916451	29938174	A	C	0.4624	64.75	8.484e-16	3.226	SNP
6	rs9378141	29938368	C	A	0.4624	65.51	5.786e-16	3.249	SNP
6	rs9378142	29938371	C	A	0.4624	64.75	8.484e-16	3.226	SNP
6	rs9404959	29938377	A	C	0.4624	64.01	1.24e-15	3.202	SNP
6	rs12195260	29938455	A	G	0.4624	64.01	1.24e-15	3.202	SNP
6	rs12202241	29938487	G	T	0.4624	64.01	1.24e-15	3.202	SNP
6	rs12195207	29938507	T	C	0.4624	64.01	1.24e-15	3.202	SNP
6	rs4959010	29940943	C	T	0.4624	60.37	7.878e-15	3.091	SNP
6	rs437941	29941769	A	G	0.6466	54.71	1.394e-13	2.892	SNP
6	rs9366750	29941829	T	A	0.4586	58.64	1.89e-14	3.044	SNP
6	rs2523946	29941943	A	C	0.6466	54.71	1.394e-13	2.892	SNP
6	rs3823352	29942033	C	G	0.4624	60.37	7.878e-15	3.091	SNP
6	rs3823353	29942045	T	G	0.4624	60.37	7.878e-15	3.091	SNP
6	rs3823354	29942051	A	T	0.4624	60.37	7.878e-15	3.091	SNP
6	rs3823355	29942083	A	C	0.4624	60.37	7.878e-15	3.091	SNP
6	rs2844804	29942126	A	T	0.6466	54.71	1.394e-13	2.892	SNP
6	rs41271924	29942190	G	GT	0.4624	60.37	7.878e-15	3.091	INDEL
6	rs3823358	29942205	A	G	0.4624	60.37	7.878e-15	3.091	SNP
6	rs2523945	29942324	C	T	0.6466	54.71	1.394e-13	2.892	SNP
6	rs36019691	29942384	C	T	0.4624	60.37	7.878e-15	3.091	SNP
6	rs35835721	29942386	G	T	0.4624	60.37	7.878e-15	3.091	SNP
6	rs41265816	29942448	C	G	0.4586	58.64	1.89e-14	3.044	SNP
6	rs393282	29942497	T	C	0.6466	54.71	1.394e-13	2.892	SNP
6	rs41265824	29942539	T	G	0.4586	58.64	1.89e-14	3.044	SNP
6	rs67348472	29942540	G	GGCT	0.4624	60.37	7.878e-15	3.091	INDEL
6	rs35066870	29942639	G	A	0.4624	60.37	7.878e-15	3.091	SNP
6	rs35159526	29942673	G	T	0.4624	60.37	7.878e-15	3.091	SNP
6	rs5875223	29942706	CCTGCGGTGGG	C	0.6466	54.71	1.394e-13	2.892	INDEL
6	rs6942179	29942842	A	C	0.4624	60.37	7.878e-15	3.091	SNP
6	rs2232237	29942843	C	T	0.4624	60.37	7.878e-15	3.091	SNP
6	rs378971	29942983	G	A	0.282	37.58	8.757e-10	0.3983	SNP
6	rs6904029	29943067	A	G	0.4624	60.37	7.878e-15	3.091	SNP
6	rs6903753	29943178	G	A	0.4624	60.37	7.878e-15	3.091	SNP
6	rs2071568	29943281	A	G	0.4624	60.37	7.878e-15	3.091	SNP
6	rs2394250	29943656	T	G	0.5	30.98	2.603e-08	2.203	SNP
6	rs2245950	29943866	A	G	0.3045	34.55	4.158e-09	0.4194	SNP
6	rs3823369	29943916	T	A	0.4586	57.95	2.695e-14	3.023	SNP
6	rs2245958	29943947	A	G	0.3045	34.55	4.158e-09	0.4194	SNP
6	rs2245959	29943970	A	G	0.3045	34.55	4.158e-09	0.4194	SNP
6	rs3823374	29944148	A	C	0.4586	57.95	2.695e-14	3.023	SNP
6	rs3823375	29944158	C	T	0.4586	57.95	2.695e-14	3.023	SNP
6	rs3823376	29944184	C	G	0.5376	32.86	9.889e-09	2.248	SNP
6	rs3823377	29944253	A	C	0.4586	58.64	1.89e-14	3.044	SNP
6	rs2844803	29944314	T	C	0.282	36.78	1.322e-09	0.4022	SNP
6	rs2735075	29944543	G	T	0.2744	37.03	1.162e-09	0.3987	SNP
6	rs4713279	29944896	A	T	0.4624	60.37	7.878e-15	3.091	SNP
6	rs2844802	29948812	T	A	0.2331	27.26	1.778e-07	0.4368	SNP
6	rs2246555	29949064	C	A	0.2331	27.26	1.778e-07	0.4368	SNP
6	rs401618	29950210	G	A	0.2331	27.94	1.249e-07	0.4325	SNP
6	rs2735067	29951106	G	A	0.2331	27.6	1.491e-07	0.4347	SNP
6	rs2735066	29951729	G	A	0.2331	27.6	1.491e-07	0.4347	SNP
6	rs3873293	29951928	A	G	0.5075	37.61	8.627e-10	2.388	SNP
6	rs4947244	29954364	G	C	0.4624	58.95	1.615e-14	3.048	SNP
6	rs2735064	29956405	A	G	0.2293	27.77	1.367e-07	0.4319	SNP
6	rs6457120	29957078	A	G	0.5113	37.98	7.148e-10	2.397	SNP
6	rs116535071	29961206	T	C	0.2481	60.72	6.595e-15	4.193	SNP
6	rs4959040	29962889	A	C	0.4624	59.66	1.13e-14	3.069	SNP
6	rs6457121	29963065	A	G	0.5075	39.57	3.165e-10	2.443	SNP
6	rs118028224	29963192	G	C	0.2481	61.97	3.483e-15	4.268	SNP
6	rs9261006	29964363	T	C	0.5075	38.58	5.246e-10	2.416	SNP
6	rs2530388	29967128	T	A	0.2331	27.94	1.249e-07	0.4325	SNP
6	rs6923777	29967302	A	G	0.5075	38.58	5.246e-10	2.416	SNP
6	rs356961	29968426	T	C	0.2331	27.94	1.249e-07	0.4325	SNP
6	rs9280838	29970905	T	TG	0.5075	38.1	6.734e-10	2.402	INDEL
6	rs9295826	29970927	T	C	0.4624	59.66	1.13e-14	3.069	SNP
6	rs356966	29972984	A	G	0.2331	27.94	1.249e-07	0.4325	SNP
6	rs9393986	29973526	C	T	0.4624	59.66	1.13e-14	3.069	SNP
6	rs356967	29973910	A	G	0.2331	27.94	1.249e-07	0.4325	SNP
6	rs356968	29975047	A	G	0.2331	27.94	1.249e-07	0.4325	SNP
6	rs2240619	29975453	C	A	0.5075	38.58	5.246e-10	2.416	SNP
6	rs2275855	29976789	C	T	0.4624	59.66	1.13e-14	3.069	SNP
6	rs356969	29977145	C	G	0.2331	27.94	1.249e-07	0.4325	SNP
6	rs4713281	29978352	A	G	0.4624	58.95	1.615e-14	3.048	SNP
6	rs3115635	29980493	C	T	0.5075	38.58	5.246e-10	2.416	SNP
6	rs6457126	29983039	C	T	0.5075	38.58	5.246e-10	2.416	SNP
6	rs356954	29983538	A	T	0.2331	27.94	1.249e-07	0.4325	SNP
6	rs9357092	29984252	A	G	0.4624	59.66	1.13e-14	3.069	SNP
6	rs9348835	29985630	G	A	0.4624	59.66	1.13e-14	3.069	SNP
6	rs4711206	29987184	A	G	0.4624	59.66	1.13e-14	3.069	SNP
6	rs3869065	29987474	C	G	0.5075	38.58	5.246e-10	2.416	SNP
6	rs165255	29989695	A	G	0.2331	27.94	1.249e-07	0.4325	SNP
6	rs6457127	29990938	A	T	0.4624	59.66	1.13e-14	3.069	SNP
6	rs1150743	29992261	T	C	0.2331	24.93	5.946e-07	0.4523	SNP
6	rs1245503	29993530	T	G	0.2331	24.93	5.946e-07	0.4523	SNP
6	rs259923	29994544	C	A	0.2331	27.94	1.249e-07	0.4325	SNP
6	rs259921	29995460	A	G	0.2331	27.94	1.249e-07	0.4325	SNP
6	rs11427903	29998106	GT	G	0.5075	38.1	6.734e-10	2.402	INDEL
6	rs3098018	29999109	T	A	0.4962	37.01	1.174e-09	2.376	SNP
6	rs3094144	30000520	C	A	0.5075	38.58	5.246e-10	2.416	SNP
6	rs259929	30002052	A	T	0.2331	27.94	1.249e-07	0.4325	SNP
6	rs166327	30002881	T	C	0.5075	38.58	5.246e-10	2.416	SNP
6	rs259933	30005305	A	G	0.2331	27.94	1.249e-07	0.4325	SNP
6	rs4711207	30005754	A	C	0.4624	59.66	1.13e-14	3.069	SNP
6	rs140532428	30006522	C	CACTATCA	0.5075	38.58	5.246e-10	2.416	INDEL
6	rs9405044	30006765	A	G	0.4624	59.66	1.13e-14	3.069	SNP
6	rs259934	30006876	T	C	0.2331	27.94	1.249e-07	0.4325	SNP
6	rs259935	30007051	A	G	0.2331	27.94	1.249e-07	0.4325	SNP
6	rs259938	30008003	A	C	0.2331	27.94	1.249e-07	0.4325	SNP
6	rs3910312	30008746	C	A	0.4624	59.66	1.13e-14	3.069	SNP
6	rs9393987	30009169	T	C	0.4624	59.66	1.13e-14	3.069	SNP
6	rs67270372	30009721	T	TC	0.5075	38.58	5.246e-10	2.416	INDEL
6	rs10580504	30010080	C	CAA	0.4624	59.66	1.13e-14	3.069	INDEL
6	rs9380150	30010492	C	T	0.4624	59.66	1.13e-14	3.069	SNP
6	rs259939	30011581	C	T	0.2331	27.94	1.249e-07	0.4325	SNP
6	rs259940	30011934	G	A	0.2331	27.94	1.249e-07	0.4325	SNP
6	rs34843296	30014257	A	AT	0.2331	27.94	1.249e-07	0.4325	INDEL
6	rs259943	30015330	C	T	0.2331	27.94	1.249e-07	0.4325	SNP
6	rs7766469	30015594	A	G	0.4624	59.66	1.13e-14	3.069	SNP
6	rs3134879	30015905	C	T	0.3083	27.79	1.353e-07	0.4586	SNP
6	rs78383356	30016230	A	AGAAG	0.2331	27.94	1.249e-07	0.4325	INDEL
6	rs9393988	30016676	A	G	0.4624	59.66	1.13e-14	3.069	SNP
6	rs71550180	30017927	C	CA	0.5075	38.58	5.246e-10	2.416	INDEL
6	rs9261244	30018015	G	A	0.5075	38.58	5.246e-10	2.416	SNP
6	rs66510508	30021284	CA	C	0.5414	34.1	5.229e-09	2.282	INDEL
6	rs3869070	30023868	C	T	0.5075	38.58	5.246e-10	2.416	SNP
6	rs9366752	30024677	T	C	0.4624	59.66	1.13e-14	3.069	SNP
6	rs259919	30025503	A	G	0.2331	27.94	1.249e-07	0.4325	SNP
6	rs9295829	30028800	G	A	0.4624	59.66	1.13e-14	3.069	SNP
6	rs1150742	30028831	C	T	0.2331	27.94	1.249e-07	0.4325	SNP
6	rs1150741	30029651	G	C	0.2331	27.94	1.249e-07	0.4325	SNP
6	rs1150739	30031345	T	C	0.5827	34.14	5.141e-09	2.286	SNP
6	rs1245371	30038352	G	A	0.2331	28.29	1.045e-07	0.4304	SNP
6	rs9393989	30040084	A	G	0.4624	59.66	1.13e-14	3.069	SNP
6	rs10947050	30040291	T	C	0.4624	59.66	1.13e-14	3.069	SNP
6	rs12200084	30040603	A	G	0.4624	58.95	1.615e-14	3.048	SNP
6	rs9261301	30041559	G	A	0.5075	38.58	5.246e-10	2.416	SNP
6	rs1245369	30041708	G	A	0.2481	26.97	2.065e-07	0.4449	SNP
6	rs1150736	30042955	T	C	0.2481	30.1	4.097e-08	0.4258	SNP
6	rs3132682	30044388	G	A	0.4925	42.75	6.231e-11	2.541	SNP
6	rs1150735	30045199	A	G	0.2481	30.46	3.406e-08	0.4238	SNP
6	rs1245372	30045998	C	A	0.2481	26.97	2.065e-07	0.4449	SNP
6	rs4711209	30047403	A	G	0.4624	60.37	7.878e-15	3.091	SNP
6	rs7382061	30047965	T	C	0.5263	34.37	4.568e-09	2.291	SNP
6	rs2057728	30054757	T	C	0.5038	47.13	6.658e-12	2.659	SNP
6	rs6904455	30055377	C	T	0.5038	46.57	8.854e-12	2.643	SNP
6	rs6909253	30055643	G	A	0.5263	33.92	5.736e-09	2.279	SNP
6	rs6909437	30055799	C	T	0.5263	33.92	5.736e-09	2.279	SNP
6	rs2394736	30062133	T	A	0.4586	27.34	1.704e-07	2.116	SNP
6	rs6457144	30063368	T	A	0.4586	27.34	1.704e-07	2.116	SNP
6	rs9261394	30064562	A	G	0.4586	27.34	1.704e-07	2.116	SNP
6	rs17194188	30064702	T	C	0.2481	58.27	2.283e-14	4.049	SNP
6	rs9261395	30065298	A	C	0.4323	39.01	4.223e-10	2.487	SNP
6	rs1264704	30065319	A	G	0.3534	25.85	3.69e-07	0.4802	SNP
6	rs12212039	30068195	T	C	0.2444	58.54	1.993e-14	4.109	SNP
6	rs1111180	30069982	G	C	0.4323	35.81	2.17e-09	2.39	SNP
6	rs3778620	30074017	G	A	0.3534	29.34	6.082e-08	2.291	SNP
6	rs118071587	30076927	T	G	0.1466	24.67	6.791e-07	3.02	SNP
6	rs117010400	30079204	A	G	0.1579	26.26	2.991e-07	3.011	SNP
6	rs4959042	30079893	C	T	0.1579	26.26	2.991e-07	3.011	SNP
6	rs117470134	30084935	C	T	0.1579	26.26	2.991e-07	3.011	SNP
6	rs4713289	30085342	C	A	0.1579	26.26	2.991e-07	3.011	SNP
6	rs4713290	30085469	T	G	0.1579	26.26	2.991e-07	3.011	SNP
6	rs2844791	30088743	A	G	0.3083	26.95	2.083e-07	2.294	SNP
6	rs2844790	30094113	G	C	0.2556	38.36	5.896e-10	2.957	SNP
6	rs17191538	31221369	G	A	0.2231	24.51	7.407e-07	2.483	SNP
6	rs75298013	96012263	T	C	0.2368	25.56	4.284e-07	2.45	SNP
6	rs145498681	96438154	AC	A	0.3233	25.82	3.757e-07	2.221	INDEL
6	rs2294839	96440034	G	A	0.3233	25.82	3.757e-07	2.221	SNP
6	rs2294837	96440392	T	C	0.3233	25.82	3.757e-07	2.221	SNP
6	rs1278208683	129521327	ACG	A	0.07143	24.04	9.417e-07	5.282	INDEL
8	rs145785063	37375018	C	T	0.1015	28.26	1.06e-07	4.384	SNP
9	rs536142737	106997231	A	ATGCTCCTCACTTCCCAGACGGGGCGGCCGGGCAGAGG	0.1098	31.59	1.902e-08	4.636	INDEL
10	rs1366946537	69622130	C	CAAT	0.03008	24.94	5.899e-07	0.1868	INDEL
10	6173	132158722	<DEL>	T	0.5	33.63	6.672e-09	2.278	DEL
11	rs137899365	65325984	C	CCGGGGGGGG	0.1466	57.48	3.412e-14	6.635	INDEL
12	7846	69435153	<DEL>	A	0.2556	25.44	4.561e-07	2.378	DEL
13	rs1456207863	21295007	C	CTCCCAA	0.03053	27.57	1.513e-07	0.1743	INDEL
16	rs9933632	49940758	T	G	0.2782	32.5	1.194e-08	2.598	SNP
16	rs6500265	49946670	T	C	0.2782	33.85	5.961e-09	2.654	SNP
16	rs9888871	49950641	C	G	0.2068	28.8	8.006e-08	2.766	SNP
16	rs76213482	49951988	A	G	0.2068	28.8	8.006e-08	2.766	SNP
20	rs367883420	26188963	C	CG	0.2068	25.86	3.671e-07	2.607	INDEL
20	rs12481280	50914231	C	T	0.2256	25.59	4.231e-07	0.4444	SNP
20	rs6068128	50928362	C	G	0.2293	24.44	7.661e-07	0.454	SNP
20	rs6123154	50932195	G	T	0.2293	24.77	6.475e-07	0.4517	SNP
20	rs6123155	50935474	C	T	0.2293	24.77	6.475e-07	0.4517	SNP
20	rs2904155	50963243	A	G	0.2256	25.92	3.564e-07	0.4422	SNP
20	rs397731613	50968810	G	GT	0.2293	25.09	5.468e-07	0.4495	INDEL
20	rs2426433	50969460	G	A	0.2293	25.09	5.468e-07	0.4495	SNP
20	rs4811334	50976155	T	A	0.2256	26.25	3e-07	0.44	SNP
20	rs2426436	50977861	C	T	0.2293	25.09	5.468e-07	0.4495	SNP
20	rs6063785	50981888	C	A	0.2293	25.09	5.468e-07	0.4495	SNP
20	rs6126547	50981999	G	T	0.2293	25.09	5.468e-07	0.4495	SNP
20	rs6068155	50991061	C	T	0.2218	25.1	5.444e-07	0.4459	SNP
20	rs2426438	50999151	G	A	0.2218	25.1	5.444e-07	0.4459	SNP
20	rs2426439	50999627	T	C	0.2218	25.1	5.444e-07	0.4459	SNP
20	rs4811336	51002433	C	T	0.2218	25.76	3.871e-07	0.4414	SNP
20	rs6091513	51006332	C	T	0.2218	25.76	3.871e-07	0.4414	SNP
20	rs4811338	51009514	G	T	0.2218	25.1	5.444e-07	0.4459	SNP
20	rs4811340	51009757	C	G	0.2218	25.1	5.444e-07	0.4459	SNP
20	rs6021904	51010294	C	A	0.2218	25.1	5.444e-07	0.4459	SNP
20	rs6021905	51011922	G	A	0.2218	25.1	5.444e-07	0.4459	SNP
20	rs2092954	51016925	C	T	0.2218	25.1	5.444e-07	0.4459	SNP
20	rs6021906	51018249	A	T	0.2218	25.1	5.444e-07	0.4459	SNP
20	rs6021907	51018469	C	T	0.2218	25.1	5.444e-07	0.4459	SNP
20	rs1555279	51019669	A	G	0.2218	25.1	5.444e-07	0.4459	SNP
20	rs4811345	51020366	A	G	0.2218	25.1	5.444e-07	0.4459	SNP
20	rs2224223	51020965	C	G	0.2218	25.76	3.871e-07	0.4414	SNP
20	rs4371408	51024233	G	A	0.2218	25.1	5.444e-07	0.4459	SNP
20	rs1033661	51024515	T	C	0.2218	25.1	5.444e-07	0.4459	SNP
20	rs1033662	51025381	G	A	0.2218	25.1	5.444e-07	0.4459	SNP
20	rs4140429	51026784	G	A	0.2218	24.77	6.446e-07	0.4481	SNP
20	rs4811347	51027419	A	G	0.2218	24.77	6.446e-07	0.4481	SNP
20	rs6021912	51028505	C	T	0.2218	25.1	5.444e-07	0.4459	SNP
20	rs6091522	51028765	T	C	0.2218	24.45	7.627e-07	0.4504	SNP
20	rs6091525	51029026	G	A	0.2218	24.77	6.446e-07	0.4481	SNP
20	rs4809906	51033681	A	G	0.2218	24.45	7.627e-07	0.4504	SNP
20	rs6096939	51034268	C	G	0.2218	24.77	6.446e-07	0.4481	SNP
20	rs6021917	51038365	A	C	0.2218	24.45	7.627e-07	0.4504	SNP
20	rs11481470	51041980	T	TC	0.2218	24.77	6.446e-07	0.4481	INDEL
20	rs2426443	51044117	G	A	0.2218	24.45	7.627e-07	0.4504	SNP
20	rs4811353	51045250	G	T	0.2218	24.77	6.446e-07	0.4481	SNP
20	rs6068174	51046309	C	T	0.2218	24.77	6.446e-07	0.4481	SNP
20	rs6063790	51046965	C	G	0.2218	25.1	5.444e-07	0.4459	SNP

## Sheet: Supplementary Data 2
SNP id	position on chr2	variant allele	effect	mutation_nt	mutation_aa	location	number of samples(case)	number of samples(control)
chr2_234846070_SNP	234846070	C	missense_variant	c.265T>C	p.Trp89Arg	cytoplasmic	1	0
rs190304256	234847790	A	missense_variant	c.497G>A	p.Ser166Asn	cytoplasmic,epitope	1	1
rs202061896	234855799	T	missense_variant&splice_region_variant	c.942A>T	p.Lys314Asn	cytoplasmic	1	0
rs202102033	234858744	T	missense_variant	c.1094C>T	p.Thr365Met	cytoplasmic	2	0
rs267599275	234869481	A	missense_variant	c.1424G>A	p.Arg475His	cytoplasmic	1	0
rs200884995	234869591	A	missense_variant	c.1534G>A	p.Ala512Thr	cytoplasmic	1	0
rs201960730	234871987	C	missense_variant	c.1715A>C	p.Asn572Thr	cytoplasmic	1	1
rs763593719	234873275	G	missense_variant	c.1753A>G	p.Arg585Gly	cytoplasmic	0	1
rs148846269	234879015	A	missense_variant	c.2300C>A	p.Pro767His	transmembrane	1	0
rs200296802	234879033	A	stop_gained	c.2318C>A	p.Ser773*	transmembrane	3	3
rs185474590	234890455	T	stop_gained	c.2485C>T	p.Arg829*	cytoplasmic	1	0
chr2_234894445_SNP	234894445	A	missense_variant	c.2875C>A	p.Leu959Met	transmembrane	0	1
rs758520683	234905053	A	missense_variant	c.3023G>A	p.Arg1008His	cytoplasmic	1	0
